# Supplementary material for: Face Validity of Observed Meal Patterns Reported with 7-Day Diet Diaries in a Large Population-Based Cohort Using Diurnal Variation in Concentration Biomarkers of Dietary Intake
Source: Nutrients. 2022 Jan 6;14(2):238. doi: 10.3390/nu14020238 (PMC8780432; doi:10.3390/nu14020238)
Supplement: Supplementary file 1 [file nutrients-14-00238-s001.zip]

Archive with 1 entries (1 files):
- nutrients-1504812-Supplementary materials.pdf
